# Supplementary material for: Causal Inference and Shared Molecular Pathways in Crohn’s Disease, Celiac Disease, and Ankylosing Spondylitis: Integrative Mendelian Randomization and Transcriptomic Analysis
Source: Int J Mol Sci. 2025 Jul 4;26(13):6451. doi: 10.3390/ijms26136451 (PMC12249856; doi:10.3390/ijms26136451)
Supplement: Supplementary file 1 [file ijms-26-06451-s001.zip]

Archive with 11 entries (11 files):
- Supplementary File S1.xlsx
- Supplementary File S10.pdf
- Supplementary File S11.pdf
- Supplementary File S2.xlsx
- Supplementary File S3.pdf
- Supplementary File S4.pdf
- Supplementary File S5.pdf
- Supplementary File S6.xlsx
- Supplementary File S7.xlsx
- Supplementary File S8.xlsx
- Supplementary File S9.xlsx
