# Supplementary material for: Causal Inference and Shared Molecular Pathways in Crohn’s Disease, Celiac Disease, and Ankylosing Spondylitis: Integrative Mendelian Randomization and Transcriptomic Analysis
Source: Int J Mol Sci. 2025 Jul 4;26(13):6451. doi: 10.3390/ijms26136451 (PMC12249856; doi:10.3390/ijms26136451)
Supplement: Supplementary file 1 [file ijms-26-06451-s001.zip › Supplementary File S1.xlsx]

## Sheet: Sheet
GWAS ID	Phenotype	Cases (n)	Controls (n)	Consortium
finn-b-K11_CROHN	Crohn disease	2056	210300	FinnGen
ebi-a-GCST000612	Celiac disease	4533	10750	EMBL
ebi-a-GCST005529	Ankylosing spondylitis	9069	1550	IGAS
FinnGen,FinnGen Biobank;EMBL,European Bioinformatics Institute;IGAS,International Genetics of Ankylosing Spondylitis Consortium.
