# Supplementary material for: Causal Inference and Shared Molecular Pathways in Crohn’s Disease, Celiac Disease, and Ankylosing Spondylitis: Integrative Mendelian Randomization and Transcriptomic Analysis
Source: Int J Mol Sci. 2025 Jul 4;26(13):6451. doi: 10.3390/ijms26136451 (PMC12249856; doi:10.3390/ijms26136451)
Supplement: Supplementary file 1 [file ijms-26-06451-s001.zip › Supplementary File S2.xlsx]

## Sheet: Sheet1
Supplementary File S2. Basic information of all datasets for three diseases
Year	Series	Disease	Platform	Samples (Disease:Normal)
2022	GSE207022	Crohn's disease	GPL13158 [HT_HG-U133_Plus_PM] Affymetrix HT HG-U133+ PM Array Plate	125:23
2019	GSE95095	Crohn's disease	GPL14951 Illumina HumanHT-12 WG-DASL V4.0 R2 expression beadchip	24:12
2010	GSE25101	Ankylosing spondylitis	GPL6947 Illumina HumanHT-12 V3.0 expression beadchip	16:16
2015	GSE73754	Ankylosing spondylitis	GPL10558 Illumina HumanHT-12 V4.0 expression beadchip	52:20
2019	GSE112102	Coeliac disease	GPL10558 Illumina HumanHT-12 V4.0 expression beadchip	12:12
2021	GSE164883	Coeliac disease	GPL10558 Illumina HumanHT-12 V4.0 expression beadchip	25:21
