# Supplementary material for: Causal Inference and Shared Molecular Pathways in Crohn’s Disease, Celiac Disease, and Ankylosing Spondylitis: Integrative Mendelian Randomization and Transcriptomic Analysis
Source: Int J Mol Sci. 2025 Jul 4;26(13):6451. doi: 10.3390/ijms26136451 (PMC12249856; doi:10.3390/ijms26136451)
Supplement: Supplementary file 1 [file ijms-26-06451-s001.zip › Supplementary File S6.xlsx]

## Sheet: Sheet1
Supplementary File S6. The p values, q values and normalized enrichment scores (NES) of three hub genes analyzed for KEGG enrichment in GSE207022
Category	P2RY8			Category	ITGAL			Category	GPR65
	pvalue	NES	FDR		pvalue	NES	FDR		pvalue	NES	FDR
HEMATOPOIETIC_CELL_LINEAGE	0	1.6186	0.0736	LEISHMANIA_INFECTION	0	1.6955	0.0494	NOD_LIKE_RECEPTOR_SIGNALING_PATHWAY	0	1.6706	0.0603
GRAFT_VERSUS_HOST_DISEASE	0	1.6229	0.0738	CELL_ADHESION_MOLECULES_CAMS	0	1.7294	0.0495	LEISHMANIA_INFECTION	0	1.6286	0.0651
INTESTINAL_IMMUNE_NETWORK_FOR_IGA_PRODUCTION	0	1.6085	0.077	SYSTEMIC_LUPUS_ERYTHEMATOSUS	0	1.6499	0.0544	ASTHMA	0	1.6246	0.0652
LEISHMANIA_INFECTION	0	1.624	0.0795	INTESTINAL_IMMUNE_NETWORK_FOR_IGA_PRODUCTION	0	1.6402	0.0554	SYSTEMIC_LUPUS_ERYTHEMATOSUS	0	1.5888	0.0657
CELL_ADHESION_MOLECULES_CAMS	0	1.6774	0.0882	PRIMARY_IMMUNODEFICIENCY	0	1.5911	0.0585	HEMATOPOIETIC_CELL_LINEAGE	0	1.674	0.066
VIRAL_MYOCARDITIS	0	1.6844	0.0894	HEMATOPOIETIC_CELL_LINEAGE	0	1.7445	0.0603	GRAFT_VERSUS_HOST_DISEASE	0	1.6088	0.0672
AUTOIMMUNE_THYROID_DISEASE	0	1.7042	0.0906	PATHWAYS_IN_CANCER	0	1.7456	0.0656	CELL_ADHESION_MOLECULES_CAMS	0	1.6949	0.068
CYTOKINE_CYTOKINE_RECEPTOR_INTERACTION	0	1.7071	0.1141	TOLL_LIKE_RECEPTOR_SIGNALING_PATHWAY	0	1.7721	0.0701	ALLOGRAFT_REJECTION	0	1.5643	0.0737
ANTIGEN_PROCESSING_AND_PRESENTATION	0	1.7596	0.1209	AUTOIMMUNE_THYROID_DISEASE	0	1.747	0.0712	CYTOKINE_CYTOKINE_RECEPTOR_INTERACTION	0	1.73	0.0777
COMPLEMENT_AND_COAGULATION_CASCADES	0	1.7299	0.129	COMPLEMENT_AND_COAGULATION_CASCADES	0	1.776	0.079	LEUKOCYTE_TRANSENDOTHELIAL_MIGRATION	0	1.7354	0.0852
CHEMOKINE_SIGNALING_PATHWAY	0	1.7722	0.1426	CYTOKINE_CYTOKINE_RECEPTOR_INTERACTION	0	1.782	0.089	CYTOSOLIC_DNA_SENSING_PATHWAY	0	1.7452	0.0873
NATURAL_KILLER_CELL_MEDIATED_CYTOTOXICITY	0	1.803	0.1596	CHEMOKINE_SIGNALING_PATHWAY	0	1.8388	0.1206	CHEMOKINE_SIGNALING_PATHWAY	0	1.7749	0.0969
SYSTEMIC_LUPUS_ERYTHEMATOSUS	0.002	1.5879	0.0826	NATURAL_KILLER_CELL_MEDIATED_CYTOTOXICITY	0	1.8642	0.1919	COMPLEMENT_AND_COAGULATION_CASCADES	0	1.748	0.1024
ASTHMA	0.002	1.5925	0.0856	ECM_RECEPTOR_INTERACTION	0.002	1.6167	0.0564	ANTIGEN_PROCESSING_AND_PRESENTATION	0	1.8161	0.1227
LEUKOCYTE_TRANSENDOTHELIAL_MIGRATION	0.002	1.7067	0.1002	B_CELL_RECEPTOR_SIGNALING_PATHWAY	0.0021	1.7085	0.0494	TOLL_LIKE_RECEPTOR_SIGNALING_PATHWAY	0	1.777	0.1266
ALLOGRAFT_REJECTION	0.0039	1.5623	0.0819	NOD_LIKE_RECEPTOR_SIGNALING_PATHWAY	0.0021	1.7005	0.05	STARCH_AND_SUCROSE_METABOLISM	0	-1.6732	0.1898
B_CELL_RECEPTOR_SIGNALING_PATHWAY	0.006	1.6722	0.0851	JAK_STAT_SIGNALING_PATHWAY	0.0021	1.7386	0.0578	NATURAL_KILLER_CELL_MEDIATED_CYTOTOXICITY	0	1.831	0.2148
PATHWAYS_IN_CANCER	0.0076	1.6389	0.0894	GRAFT_VERSUS_HOST_DISEASE	0.0021	1.6282	0.058	ASCORBATE_AND_ALDARATE_METABOLISM	0	-1.5937	0.2618
RIBOSOME	0.0078	1.862	0.1839	GLYCOSAMINOGLYCAN_BIOSYNTHESIS_CHONDROITIN_SULFATE	0.0039	1.6777	0.0522	VIRAL_MYOCARDITIS	0.002	1.6724	0.063
TYPE_I_DIABETES_MELLITUS	0.0079	1.5598	0.0789	SMALL_CELL_LUNG_CANCER	0.004	1.7154	0.0487	PATHWAYS_IN_CANCER	0.002	1.6392	0.0638
JAK_STAT_SIGNALING_PATHWAY	0.0096	1.6328	0.0803	TYPE_I_DIABETES_MELLITUS	0.0041	1.6251	0.0557	INTESTINAL_IMMUNE_NETWORK_FOR_IGA_PRODUCTION	0.002	1.6172	0.0655
PRIMARY_IMMUNODEFICIENCY	0.01	1.5202	0.0921	ASTHMA	0.0041	1.6532	0.0569	TYPE_I_DIABETES_MELLITUS	0.002	1.5974	0.0666
NOD_LIKE_RECEPTOR_SIGNALING_PATHWAY	0.0114	1.5819	0.0807	REGULATION_OF_ACTIN_CYTOSKELETON	0.0041	1.5465	0.0725	JAK_STAT_SIGNALING_PATHWAY	0.002	1.6754	0.0695
FC_EPSILON_RI_SIGNALING_PATHWAY	0.0121	1.6504	0.0907	T_CELL_RECEPTOR_SIGNALING_PATHWAY	0.0041	1.8027	0.1183	AUTOIMMUNE_THYROID_DISEASE	0.002	1.7032	0.0746
TOLL_LIKE_RECEPTOR_SIGNALING_PATHWAY	0.0134	1.6353	0.0826	ANTIGEN_PROCESSING_AND_PRESENTATION	0.0042	1.7981	0.0954	PRIMARY_IMMUNODEFICIENCY	0.002	1.5691	0.0754
P53_SIGNALING_PATHWAY	0.0135	1.5669	0.0863	PRION_DISEASES	0.006	1.6626	0.0543	FC_EPSILON_RI_SIGNALING_PATHWAY	0.0059	1.662	0.0618
SMALL_CELL_LUNG_CANCER	0.0138	1.63	0.0785	FC_GAMMA_R_MEDIATED_PHAGOCYTOSIS	0.0061	1.667	0.0549	CARDIAC_MUSCLE_CONTRACTION	0.0061	-1.8736	0.0487
T_CELL_RECEPTOR_SIGNALING_PATHWAY	0.0159	1.6695	0.0809	LEUKOCYTE_TRANSENDOTHELIAL_MIGRATION	0.0061	1.7685	0.0639	B_CELL_RECEPTOR_SIGNALING_PATHWAY	0.0078	1.6897	0.0654
STARCH_AND_SUCROSE_METABOLISM	0.0167	-1.5547	0.3064	CARDIAC_MUSCLE_CONTRACTION	0.0061	-1.7274	0.2306	SMALL_CELL_LUNG_CANCER	0.0101	1.5939	0.0669
CYTOSOLIC_DNA_SENSING_PATHWAY	0.0173	1.6238	0.0763	FC_EPSILON_RI_SIGNALING_PATHWAY	0.0062	1.7331	0.0556	T_CELL_RECEPTOR_SIGNALING_PATHWAY	0.0101	1.7027	0.0689
PROTEIN_EXPORT	0.0177	1.7145	0.1243	ALLOGRAFT_REJECTION	0.0062	1.6075	0.0561	PROTEIN_EXPORT	0.0102	1.7185	0.0687
ECM_RECEPTOR_INTERACTION	0.0196	1.5525	0.0811	CYTOSOLIC_DNA_SENSING_PATHWAY	0.0065	1.7183	0.0507	OXIDATIVE_PHOSPHORYLATION	0.0138	-1.9182	0.0492
CARDIAC_MUSCLE_CONTRACTION	0.0198	-1.6567	0.4564	P53_SIGNALING_PATHWAY	0.0081	1.5952	0.0594	RETINOL_METABOLISM	0.0141	-1.5836	0.2453
RETINOL_METABOLISM	0.0216	-1.5045	0.4098	VIRAL_MYOCARDITIS	0.0084	1.7316	0.0522	GLYCOSPHINGOLIPID_BIOSYNTHESIS_LACTO_AND_NEOLACTO_SERIES	0.0157	-1.5416	0.2694
PROPANOATE_METABOLISM	0.0216	-1.6968	0.6293	FOCAL_ADHESION	0.0095	1.6158	0.0552	HOMOLOGOUS_RECOMBINATION	0.016	1.7194	0.0759
REGULATION_OF_ACTIN_CYTOSKELETON	0.0222	1.4549	0.1319	ACUTE_MYELOID_LEUKEMIA	0.0099	1.6886	0.0503	PRION_DISEASES	0.0197	1.5587	0.0729
ONE_CARBON_POOL_BY_FOLATE	0.0231	1.6951	0.0883	STARCH_AND_SUCROSE_METABOLISM	0.01	-1.5327	0.2343	CITRATE_CYCLE_TCA_CYCLE	0.0205	-1.6316	0.2224
GLYCOSPHINGOLIPID_BIOSYNTHESIS_LACTO_AND_NEOLACTO_SERIES	0.026	-1.5559	0.3536	APOPTOSIS	0.0124	1.6441	0.0553	PROPANOATE_METABOLISM	0.0235	-1.6849	0.2286
APOPTOSIS	0.0275	1.5075	0.0972	CITRATE_CYCLE_TCA_CYCLE	0.015	-1.7067	0.1893	REGULATION_OF_ACTIN_CYTOSKELETON	0.0236	1.4759	0.1062
RNA_DEGRADATION	0.0312	1.637	0.0855	PROPANOATE_METABOLISM	0.0169	-1.6855	0.1747	MELANOMA	0.0237	1.4721	0.1068
PATHOGENIC_ESCHERICHIA_COLI_INFECTION	0.0314	1.5645	0.0829	RETINOL_METABOLISM	0.0179	-1.5476	0.2567	GLYCOSAMINOGLYCAN_BIOSYNTHESIS_CHONDROITIN_SULFATE	0.0254	1.5037	0.0982
FC_GAMMA_R_MEDIATED_PHAGOCYTOSIS	0.0324	1.6431	0.0915	BUTANOATE_METABOLISM	0.0186	-1.6565	0.1857	PENTOSE_AND_GLUCURONATE_INTERCONVERSIONS	0.0264	-1.483	0.2496
PRION_DISEASES	0.0355	1.5103	0.097	OXIDATIVE_PHOSPHORYLATION	0.0187	-1.9227	0.0595	PATHOGENIC_ESCHERICHIA_COLI_INFECTION	0.0277	1.5687	0.0736
GLYCOSAMINOGLYCAN_BIOSYNTHESIS_CHONDROITIN_SULFATE	0.0365	1.5439	0.0849	PATHOGENIC_ESCHERICHIA_COLI_INFECTION	0.0188	1.6253	0.0573	P53_SIGNALING_PATHWAY	0.0285	1.5247	0.0849
ABC_TRANSPORTERS	0.0374	-1.434	0.5375	VEGF_SIGNALING_PATHWAY	0.0221	1.533	0.0768	EPITHELIAL_CELL_SIGNALING_IN_HELICOBACTER_PYLORI_INFECTION	0.0286	1.5014	0.0955
FOCAL_ADHESION	0.0395	1.5347	0.087	TRYPTOPHAN_METABOLISM	0.024	1.4618	0.1185	ECM_RECEPTOR_INTERACTION	0.0294	1.5298	0.0842
ACUTE_MYELOID_LEUKEMIA	0.0409	1.561	0.0805	ONE_CARBON_POOL_BY_FOLATE	0.0269	1.6515	0.0557	FC_GAMMA_R_MEDIATED_PHAGOCYTOSIS	0.0298	1.6061	0.0663
TRYPTOPHAN_METABOLISM	0.0426	1.3872	0.167	NON_SMALL_CELL_LUNG_CANCER	0.0283	1.5512	0.0717	FOCAL_ADHESION	0.0313	1.4807	0.1043
BUTANOATE_METABOLISM	0.0438	-1.5724	0.3716	TERPENOID_BACKBONE_BIOSYNTHESIS	0.0327	-1.5404	0.2429	TRYPTOPHAN_METABOLISM	0.0338	1.4546	0.1131
VEGF_SIGNALING_PATHWAY	0.0444	1.4814	0.112	LYSOSOME	0.0356	1.5588	0.0689	APOPTOSIS	0.0341	1.5538	0.0739
NON_SMALL_CELL_LUNG_CANCER	0.0455	1.4864	0.1106	MISMATCH_REPAIR	0.0365	1.5944	0.0584	ONE_CARBON_POOL_BY_FOLATE	0.0347	1.6299	0.0673
MELANOMA	0.0488	1.4209	0.1484	MAPK_SIGNALING_PATHWAY	0.037	1.3777	0.1704	MISMATCH_REPAIR	0.0352	1.655	0.0627
				MELANOMA	0.0388	1.4279	0.1438	TIGHT_JUNCTION	0.0358	-1.4363	0.2557
				CELL_CYCLE	0.0391	1.637	0.0554	PROXIMAL_TUBULE_BICARBONATE_RECLAMATION	0.0383	-1.5245	0.2514
				CALCIUM_SIGNALING_PATHWAY	0.042	1.3197	0.2218	DRUG_METABOLISM_OTHER_ENZYMES	0.0384	-1.4949	0.2461
				PANCREATIC_CANCER	0.043	1.5036	0.0931	MAPK_SIGNALING_PATHWAY	0.0399	1.3748	0.1683
				GLIOMA	0.0444	1.4273	0.1415	GLYCEROPHOSPHOLIPID_METABOLISM	0.0413	-1.4351	0.2452
				COLORECTAL_CANCER	0.0444	1.3982	0.1594	BUTANOATE_METABOLISM	0.0463	-1.5452	0.2938
				DRUG_METABOLISM_CYTOCHROME_P450	0.045	-1.4891	0.2716	GLYCOSAMINOGLYCAN_DEGRADATION	0.0479	1.5032	0.0965
				GLYCOSPHINGOLIPID_BIOSYNTHESIS_LACTO_AND_NEOLACTO_SERIES	0.0452	-1.5261	0.2259	PROTEASOME	0.0481	1.6498	0.0633
				VALINE_LEUCINE_AND_ISOLEUCINE_DEGRADATION	0.0458	-1.5713	0.2756	DNA_REPLICATION	0.0486	1.6464	0.0625
				DNA_REPLICATION	0.0464	1.5859	0.0595
				HOMOLOGOUS_RECOMBINATION	0.0484	1.5767	0.0621
