# Supplementary material for: Causal Inference and Shared Molecular Pathways in Crohn’s Disease, Celiac Disease, and Ankylosing Spondylitis: Integrative Mendelian Randomization and Transcriptomic Analysis
Source: Int J Mol Sci. 2025 Jul 4;26(13):6451. doi: 10.3390/ijms26136451 (PMC12249856; doi:10.3390/ijms26136451)
Supplement: Supplementary file 1 [file ijms-26-06451-s001.zip › Supplementary File S7.xlsx]

## Sheet: Sheet1
Supplementary File S7. The p values, q values and normalized enrichment scores (NES) of three hub genes analyzed for KEGG enrichment in GSE25101
Category	P2RY8			Category	ITGAL			Category	GPR65
	pvalue	NES	FDR		pvalue	NES	FDR		pvalue	NES	FDR
CYTOSOLIC_DNA_SENSING_PATHWAY	0.0039	1.745	0.1433	ANTIGEN_PROCESSING_AND_PRESENTATION	0	1.9873	0.0125	LEISHMANIA_INFECTION	0	2.163	0
RIG_I_LIKE_RECEPTOR_SIGNALING_PATHWAY	0.0075	1.7215	0.1371	JAK_STAT_SIGNALING_PATHWAY	0	1.9697	0.0137	SYSTEMIC_LUPUS_ERYTHEMATOSUS	0	2.0698	0.0108
PRIMARY_IMMUNODEFICIENCY	0.0102	1.7904	0.2223	T_CELL_RECEPTOR_SIGNALING_PATHWAY	0	2.0431	0.0376	CHEMOKINE_SIGNALING_PATHWAY	0	2.0111	0.0113
CIRCADIAN_RHYTHM_MAMMAL	0.0117	-1.6826	1	PRIMARY_IMMUNODEFICIENCY	0.0019	1.9923	0.0136	VEGF_SIGNALING_PATHWAY	0	1.924	0.0125
TOLL_LIKE_RECEPTOR_SIGNALING_PATHWAY	0.0128	1.6623	0.1755	CYTOKINE_CYTOKINE_RECEPTOR_INTERACTION	0.002	2.008	0.0139	TOLL_LIKE_RECEPTOR_SIGNALING_PATHWAY	0	2.0139	0.015
TIGHT_JUNCTION	0.0152	-1.6096	1	TYPE_I_DIABETES_MELLITUS	0.002	1.9555	0.0144	ALLOGRAFT_REJECTION	0	1.8659	0.0178
ANTIGEN_PROCESSING_AND_PRESENTATION	0.0169	1.7565	0.1511	CHEMOKINE_SIGNALING_PATHWAY	0.002	2.0129	0.0168	CELL_ADHESION_MOLECULES_CAMS	0	1.8603	0.0179
NOD_LIKE_RECEPTOR_SIGNALING_PATHWAY	0.0175	1.6355	0.1967	NATURAL_KILLER_CELL_MEDIATED_CYTOTOXICITY	0.002	2.0403	0.0193	CYTOKINE_CYTOKINE_RECEPTOR_INTERACTION	0	1.7951	0.0265
ALLOGRAFT_REJECTION	0.0187	1.8062	0.5691	NOD_LIKE_RECEPTOR_SIGNALING_PATHWAY	0.002	1.8739	0.0217	ADIPOCYTOKINE_SIGNALING_PATHWAY	0	1.7638	0.0299
NATURAL_KILLER_CELL_MEDIATED_CYTOTOXICITY	0.0208	1.7213	0.1235	GRAFT_VERSUS_HOST_DISEASE	0.002	1.8079	0.0336	ASTHMA	0	1.7521	0.0319
VASOPRESSIN_REGULATED_WATER_REABSORPTION	0.0221	-1.4738	0.9807	TOLL_LIKE_RECEPTOR_SIGNALING_PATHWAY	0.0021	1.9485	0.0129	B_CELL_RECEPTOR_SIGNALING_PATHWAY	0.0019	1.9688	0.011
T_CELL_RECEPTOR_SIGNALING_PATHWAY	0.0235	1.7295	0.144	LEISHMANIA_INFECTION	0.004	1.9539	0.0137	GLYCOSAMINOGLYCAN_DEGRADATION	0.0019	1.9803	0.011
GRAFT_VERSUS_HOST_DISEASE	0.0267	1.7913	0.3311	ALLOGRAFT_REJECTION	0.004	1.862	0.0228	NATURAL_KILLER_CELL_MEDIATED_CYTOTOXICITY	0.0019	1.9503	0.0117
AUTOIMMUNE_THYROID_DISEASE	0.0276	1.7571	0.181	FC_EPSILON_RI_SIGNALING_PATHWAY	0.004	1.7425	0.056	LYSOSOME	0.0019	1.9394	0.012
CALCIUM_SIGNALING_PATHWAY	0.0301	-1.4902	1	RIG_I_LIKE_RECEPTOR_SIGNALING_PATHWAY	0.0041	1.8424	0.0247	LEUKOCYTE_TRANSENDOTHELIAL_MIGRATION	0.0019	1.9312	0.0126
PYRIMIDINE_METABOLISM	0.0327	1.5647	0.1913	INTESTINAL_IMMUNE_NETWORK_FOR_IGA_PRODUCTION	0.0059	1.857	0.0228	FOCAL_ADHESION	0.0019	1.8683	0.0186
PROTEASOME	0.0328	1.6321	0.1866	CYTOSOLIC_DNA_SENSING_PATHWAY	0.0061	1.7816	0.0406	HEMATOPOIETIC_CELL_LINEAGE	0.0019	1.8045	0.0251
TYPE_I_DIABETES_MELLITUS	0.0333	1.7632	0.214	APOPTOSIS	0.0076	1.9107	0.0189	MAPK_SIGNALING_PATHWAY	0.0019	1.808	0.0252
ALPHA_LINOLENIC_ACID_METABOLISM	0.0361	1.5442	0.1972	HEMATOPOIETIC_CELL_LINEAGE	0.0079	1.8976	0.0201	PATHWAYS_IN_CANCER	0.0019	1.7593	0.0306
P53_SIGNALING_PATHWAY	0.0364	1.5185	0.195	SYSTEMIC_LUPUS_ERYTHEMATOSUS	0.0081	1.8904	0.0203	T_CELL_RECEPTOR_SIGNALING_PATHWAY	0.002	1.9925	0.0116
FOLATE_BIOSYNTHESIS	0.0435	1.5381	0.1883	AUTOIMMUNE_THYROID_DISEASE	0.0082	1.9251	0.0164	VIRAL_MYOCARDITIS	0.002	1.9142	0.0136
INTESTINAL_IMMUNE_NETWORK_FOR_IGA_PRODUCTION	0.044	1.6321	0.1732	EPITHELIAL_CELL_SIGNALING_IN_HELICOBACTER_PYLORI_INFECTION	0.0118	1.6075	0.1089	CYTOSOLIC_DNA_SENSING_PATHWAY	0.0039	1.7852	0.0279
DILATED_CARDIOMYOPATHY	0.0443	-1.5218	1	ALPHA_LINOLENIC_ACID_METABOLISM	0.0123	1.6492	0.0966	CHRONIC_MYELOID_LEUKEMIA	0.0039	1.7231	0.034
CHEMOKINE_SIGNALING_PATHWAY	0.0467	1.5811	0.2157	ETHER_LIPID_METABOLISM	0.0135	1.5397	0.1385	ANTIGEN_PROCESSING_AND_PRESENTATION	0.0039	1.71	0.0365
CYTOKINE_CYTOKINE_RECEPTOR_INTERACTION	0.0472	1.5695	0.1954	FC_GAMMA_R_MEDIATED_PHAGOCYTOSIS	0.0145	1.7056	0.0716	RETINOL_METABOLISM	0.0039	-1.7001	0.3579
DRUG_METABOLISM_OTHER_ENZYMES	0.0476	1.5021	0.1929	NON_HOMOLOGOUS_END_JOINING	0.0181	1.6084	0.1119	TYPE_I_DIABETES_MELLITUS	0.004	1.8882	0.0174
LEISHMANIA_INFECTION	0.0482	1.6039	0.1977	P53_SIGNALING_PATHWAY	0.0196	1.6038	0.108	JAK_STAT_SIGNALING_PATHWAY	0.004	1.5984	0.0581
				GLYCOSPHINGOLIPID_BIOSYNTHESIS_LACTO_AND_NEOLACTO_SERIES	0.021	1.5838	0.1203	COMPLEMENT_AND_COAGULATION_CASCADES	0.0059	1.8358	0.0206
				ACUTE_MYELOID_LEUKEMIA	0.0259	1.6247	0.1065	REGULATION_OF_ACTIN_CYTOSKELETON	0.0059	1.7242	0.0344
				B_CELL_RECEPTOR_SIGNALING_PATHWAY	0.0266	1.6233	0.1038	AUTOIMMUNE_THYROID_DISEASE	0.0059	1.6341	0.053
				ONE_CARBON_POOL_BY_FOLATE	0.0278	1.6671	0.0863	NOTCH_SIGNALING_PATHWAY	0.0077	1.7707	0.0301
				LINOLEIC_ACID_METABOLISM	0.028	1.5289	0.144	GRAFT_VERSUS_HOST_DISEASE	0.0079	1.8457	0.019
				HOMOLOGOUS_RECOMBINATION	0.0309	1.668	0.0892	PANCREATIC_CANCER	0.0079	1.7663	0.0303
				ASTHMA	0.0345	1.7378	0.0558	PROTEASOME	0.008	1.853	0.0185
				TIGHT_JUNCTION	0.0374	-1.5054	1	NOD_LIKE_RECEPTOR_SIGNALING_PATHWAY	0.0082	1.7423	0.0339
				CELL_CYCLE	0.0375	1.7051	0.0689	FC_EPSILON_RI_SIGNALING_PATHWAY	0.0096	1.6842	0.0387
				VIRAL_MYOCARDITIS	0.0454	1.6487	0.0935	RIBOSOME	0.0097	1.8098	0.0258
				STARCH_AND_SUCROSE_METABOLISM	0.0464	1.5105	0.1508	AMYOTROPHIC_LATERAL_SCLEROSIS_ALS	0.01	1.661	0.0439
				PHENYLALANINE_METABOLISM	0.0474	1.4913	0.1663	EPITHELIAL_CELL_SIGNALING_IN_HELICOBACTER_PYLORI_INFECTION	0.0101	1.7314	0.0352
								GLYOXYLATE_AND_DICARBOXYLATE_METABOLISM	0.0122	1.7246	0.0353
								PPAR_SIGNALING_PATHWAY	0.0142	1.579	0.0627
								ECM_RECEPTOR_INTERACTION	0.0152	1.7333	0.0359
								RIG_I_LIKE_RECEPTOR_SIGNALING_PATHWAY	0.0153	1.6847	0.0393
								PRION_DISEASES	0.0157	1.7288	0.0351
								GLYCOSAMINOGLYCAN_BIOSYNTHESIS_CHONDROITIN_SULFATE	0.0158	1.6921	0.0379
								STEROID_HORMONE_BIOSYNTHESIS	0.0161	-1.5661	0.1801
								ASCORBATE_AND_ALDARATE_METABOLISM	0.0162	-1.6514	0.1838
								MTOR_SIGNALING_PATHWAY	0.017	1.7193	0.0344
								RENAL_CELL_CARCINOMA	0.0177	1.6929	0.0385
								FC_GAMMA_R_MEDIATED_PHAGOCYTOSIS	0.0179	1.68	0.0392
								INTESTINAL_IMMUNE_NETWORK_FOR_IGA_PRODUCTION	0.018	1.8748	0.0187
								APOPTOSIS	0.0183	1.7086	0.0358
								COLORECTAL_CANCER	0.019	1.7752	0.0301
								VASCULAR_SMOOTH_MUSCLE_CONTRACTION	0.02	1.6035	0.058
								MELANOMA	0.0214	1.534	0.0768
								MATURITY_ONSET_DIABETES_OF_THE_YOUNG	0.0224	-1.636	0.1571
								BLADDER_CANCER	0.0236	1.6143	0.0595
								SMALL_CELL_LUNG_CANCER	0.0254	1.5799	0.0633
								GLYCOSPHINGOLIPID_BIOSYNTHESIS_LACTO_AND_NEOLACTO_SERIES	0.0272	-1.6801	0.2138
								PATHOGENIC_ESCHERICHIA_COLI_INFECTION	0.0295	1.7024	0.0371
								VALINE_LEUCINE_AND_ISOLEUCINE_BIOSYNTHESIS	0.0298	1.5893	0.0612
								ALZHEIMERS_DISEASE	0.0322	1.6796	0.0385
								HYPERTROPHIC_CARDIOMYOPATHY_HCM	0.0326	1.5827	0.0631
								ACUTE_MYELOID_LEUKEMIA	0.0329	1.698	0.0375
								PROSTATE_CANCER	0.0329	1.6068	0.0608
								STARCH_AND_SUCROSE_METABOLISM	0.0339	-1.6024	0.1666
								PURINE_METABOLISM	0.0365	1.5149	0.0846
								PRIMARY_IMMUNODEFICIENCY	0.0401	1.6366	0.0529
								CALCIUM_SIGNALING_PATHWAY	0.0417	1.4207	0.1324
								OTHER_GLYCAN_DEGRADATION	0.0432	1.5702	0.0632
								TGF_BETA_SIGNALING_PATHWAY	0.0439	1.5513	0.0692
								WNT_SIGNALING_PATHWAY	0.0446	1.5774	0.0614
								DILATED_CARDIOMYOPATHY	0.0455	1.5015	0.0904
								GAP_JUNCTION	0.0469	1.6126	0.0592
								PROTEIN_EXPORT	0.0474	1.6042	0.0597
								N_GLYCAN_BIOSYNTHESIS	0.0489	1.6258	0.0557
