# Supplementary material for: Causal Inference and Shared Molecular Pathways in Crohn’s Disease, Celiac Disease, and Ankylosing Spondylitis: Integrative Mendelian Randomization and Transcriptomic Analysis
Source: Int J Mol Sci. 2025 Jul 4;26(13):6451. doi: 10.3390/ijms26136451 (PMC12249856; doi:10.3390/ijms26136451)
Supplement: Supplementary file 1 [file ijms-26-06451-s001.zip › Supplementary File S8.xlsx]

## Sheet: Sheet1
Supplementary File S8. The p values, q values and normalized enrichment scores (NES) of three hub genes analyzed for KEGG enrichment in GSE112102
Category	P2RY8			Category	ITGAL			Category	GPR65
	pvalue	NES	FDR		pvalue	NES	FDR		pvalue	NES	FDR
PRIMARY_IMMUNODEFICIENCY	0	1.6156	1	FC_EPSILON_RI_SIGNALING_PATHWAY	0	1.8029	0.0687	ANTIGEN_PROCESSING_AND_PRESENTATION	0.0039	1.577	0.2868
COMPLEMENT_AND_COAGULATION_CASCADES	0.004	1.5218	0.4092	T_CELL_RECEPTOR_SIGNALING_PATHWAY	0	1.8137	0.0819	NATURAL_KILLER_CELL_MEDIATED_CYTOTOXICITY	0.004	1.5608	0.1945
CHEMOKINE_SIGNALING_PATHWAY	0.0062	1.5608	0.5539	PRIMARY_IMMUNODEFICIENCY	0	1.7374	0.089	PARKINSONS_DISEASE	0.0059	1.6058	0.3425
B_CELL_RECEPTOR_SIGNALING_PATHWAY	0.0083	1.683	1	B_CELL_RECEPTOR_SIGNALING_PATHWAY	0	1.8188	0.1167	HUNTINGTONS_DISEASE	0.0102	1.5941	0.2963
ETHER_LIPID_METABOLISM	0.0101	1.4978	0.3945	ASTHMA	0	1.6192	0.1357	CITRATE_CYCLE_TCA_CYCLE	0.0105	1.5768	0.2401
NOD_LIKE_RECEPTOR_SIGNALING_PATHWAY	0.0104	1.4581	0.415	CHEMOKINE_SIGNALING_PATHWAY	0	1.6263	0.1537	GRAFT_VERSUS_HOST_DISEASE	0.0138	1.4884	0.2559
PRION_DISEASES	0.0124	1.4852	0.3825	HEMATOPOIETIC_CELL_LINEAGE	0	1.6553	0.1689	CARDIAC_MUSCLE_CONTRACTION	0.0138	1.6573	0.5585
FC_EPSILON_RI_SIGNALING_PATHWAY	0.0166	1.591	0.5114	INTESTINAL_IMMUNE_NETWORK_FOR_IGA_PRODUCTION	0	1.5776	0.1705	ALZHEIMERS_DISEASE	0.0158	1.5683	0.2293
FC_GAMMA_R_MEDIATED_PHAGOCYTOSIS	0.0166	1.6072	0.5487	PRIMARY_BILE_ACID_BIOSYNTHESIS	0.0019	1.8562	0.1538	CELL_ADHESION_MOLECULES_CAMS	0.0172	1.4413	0.2885
T_CELL_RECEPTOR_SIGNALING_PATHWAY	0.0225	1.6084	0.7263	NATURAL_KILLER_CELL_MEDIATED_CYTOTOXICITY	0.002	1.6549	0.1487	VIRAL_MYOCARDITIS	0.0177	1.4901	0.272
NATURAL_KILLER_CELL_MEDIATED_CYTOTOXICITY	0.0226	1.5467	0.5303	FC_GAMMA_R_MEDIATED_PHAGOCYTOSIS	0.0021	1.7658	0.0818	OXIDATIVE_PHOSPHORYLATION	0.0178	1.6104	0.4845
CELL_ADHESION_MOLECULES_CAMS	0.0248	1.5405	0.4864	CELL_ADHESION_MOLECULES_CAMS	0.004	1.6218	0.1447	DRUG_METABOLISM_OTHER_ENZYMES	0.0221	1.5101	0.2443
LEUKOCYTE_TRANSENDOTHELIAL_MIGRATION	0.029	1.5254	0.4887	LEUKOCYTE_TRANSENDOTHELIAL_MIGRATION	0.0041	1.6329	0.1627	PROTEASOME	0.0244	1.5657	0.2072
ENDOCYTOSIS	0.0378	1.3934	0.3989	CYTOKINE_CYTOKINE_RECEPTOR_INTERACTION	0.006	1.5356	0.2226	TYPE_I_DIABETES_MELLITUS	0.0277	1.4548	0.3041
EPITHELIAL_CELL_SIGNALING_IN_HELICOBACTER_PYLORI_INFECTION	0.0382	1.5093	0.4182	SYSTEMIC_LUPUS_ERYTHEMATOSUS	0.0081	1.5162	0.2416	TIGHT_JUNCTION	0.0294	1.481	0.2571
INTESTINAL_IMMUNE_NETWORK_FOR_IGA_PRODUCTION	0.0415	1.4376	0.3751	ALLOGRAFT_REJECTION	0.0081	1.456	0.2644	GLYCINE_SERINE_AND_THREONINE_METABOLISM	0.0313	-1.4533	1
LYSOSOME	0.0421	1.5234	0.4458	GLYCOSAMINOGLYCAN_BIOSYNTHESIS_CHONDROITIN_SULFATE	0.01	1.6077	0.141	METABOLISM_OF_XENOBIOTICS_BY_CYTOCHROME_P450	0.0315	1.5575	0.1641
HEMATOPOIETIC_CELL_LINEAGE	0.0423	1.4913	0.3877	GRAFT_VERSUS_HOST_DISEASE	0.0101	1.392	0.2731	GLYOXYLATE_AND_DICARBOXYLATE_METABOLISM	0.0345	1.5577	0.1804
PATHWAYS_IN_CANCER	0.0437	1.4075	0.4234	REGULATION_OF_ACTIN_CYTOSKELETON	0.0122	1.5097	0.2389	ALLOGRAFT_REJECTION	0.0356	1.4099	0.3087
CYTOKINE_CYTOKINE_RECEPTOR_INTERACTION	0.0469	1.4393	0.4061	COMPLEMENT_AND_COAGULATION_CASCADES	0.0158	1.4632	0.274	GLUTATHIONE_METABOLISM	0.0402	1.3753	0.3187
VIRAL_MYOCARDITIS	0.0478	1.498	0.4241	MAPK_SIGNALING_PATHWAY	0.0212	1.4199	0.2833	LYSINE_DEGRADATION	0.0487	1.4053	0.3066
SYSTEMIC_LUPUS_ERYTHEMATOSUS	0.0489	1.4386	0.3894	LEISHMANIA_INFECTION	0.0221	1.4027	0.2788	SNARE_INTERACTIONS_IN_VESICULAR_TRANSPORT	0.0493	1.3861	0.3163
				PYRIMIDINE_METABOLISM	0.0261	-1.5951	0.5768	AUTOIMMUNE_THYROID_DISEASE	0.0497	1.397	0.3006
				RENIN_ANGIOTENSIN_SYSTEM	0.0265	1.4109	0.2812
				AUTOIMMUNE_THYROID_DISEASE	0.0313	1.5031	0.2361
				FOCAL_ADHESION	0.0317	1.4601	0.2682
				VIRAL_MYOCARDITIS	0.0319	1.4848	0.2446
				TYPE_I_DIABETES_MELLITUS	0.0322	1.3965	0.2818
				PHENYLALANINE_METABOLISM	0.0335	1.4949	0.2382
				PRION_DISEASES	0.0338	1.4166	0.2804
				AMINOACYL_TRNA_BIOSYNTHESIS	0.0375	-1.5578	0.5186
				ARACHIDONIC_ACID_METABOLISM	0.0438	1.4347	0.2987
				TOLL_LIKE_RECEPTOR_SIGNALING_PATHWAY	0.0445	1.4045	0.2842
				PATHWAYS_IN_CANCER	0.0488	1.3892	0.2708
