# Supplementary material for: Causal Inference and Shared Molecular Pathways in Crohn’s Disease, Celiac Disease, and Ankylosing Spondylitis: Integrative Mendelian Randomization and Transcriptomic Analysis
Source: Int J Mol Sci. 2025 Jul 4;26(13):6451. doi: 10.3390/ijms26136451 (PMC12249856; doi:10.3390/ijms26136451)
Supplement: Supplementary file 1 [file ijms-26-06451-s001.zip › Supplementary File S9.xlsx]

## Sheet: Sheet1
Drug prediction
ITGAL		GPR65		P2RY8
lovastatin		cantharidin		METHYL METHANESULFONATE
quinpirole		pyrvinium		benzene
verteporfin		emetine		benzo[a]pyrene
co-dergocrine mesilate		cephaeline		AFLATOXIN B1
alprostadil		alprostadil		Promethazine
vorinostat		cicloheximide		trichostatin A
lycorine		tranylcypromine		MC-1
Prestwick-983		co-dergocrine mesilate		MRS 2365
dihydroergocristine		lycorine		MRS 2690
dihydroergotamine		tetryzoline		MRS 2693 trisodium salt
trichostatin A		anisomycin
tolazoline		quinpirole
primaquine		pergolide
zalcitabine		trichostatin A
cyclopenthiazide		(-)-isoprenaline
digitoxigenin		8-azaguanine
pregnenolone		metronidazole
zuclopenthixol		carmustine
sulfaguanidine		METHYL METHANESULFONATE
scopolamine		Disodium selenite
N-Formyl-Met-Leu-Phe		3,3',4,4'-Tetrachlorobiphenyl
Simvastatin and niacin		7646-79-9
HEXACHLOROETHANE
mycophenolate mofetil
isoflurane
Bisulfite
3-(1-methylpyrrolidin-2-yl)pyridine
ACMC-20mvek
TERT-BUTYL HYDROPEROXIDE
Cianidanol
simvastatin
vinblastine
cerivastatin
Bortezomib
etodolac
(-)-Epigallocatechin gallate
Tetradioxin
hydrogen peroxide
NICKEL
paclitaxel
Retinoic acid
resveratrol
2-Naphthalenamine
benzo[a]pyrene
Ginsenoside Rh1
methotrexate
CHEMBL214529
LFA703
A-286982
Detailed molecular docking data
Ligand	Binding Affinity	rmsd/ub	rmsd/lb
ITGAL_model1_444732_uff_E=222.07	-6.7	0	0
ITGAL_model1_444732_uff_E=222.07	-6.7	5.278	2.753
ITGAL_model1_444732_uff_E=222.07	-6	13.121	9.474
ITGAL_model1_444732_uff_E=222.07	-5.9	9.956	7.74
ITGAL_model1_444732_uff_E=222.07	-5.8	17.974	14.344
ITGAL_model1_444732_uff_E=222.07	-5.5	26.421	24.957
ITGAL_model1_444732_uff_E=222.07	-5.5	32.829	30.929
ITGAL_model1_444732_uff_E=222.07	-5.4	26.065	25.214
ITGAL_model1_444732_uff_E=222.07	-5.4	68.399	66.23
GPR65_model1_444732_uff_E=222.07	-8.1	0	0
GPR65_model1_444732_uff_E=222.07	-7.8	5.437	3.751
GPR65_model1_444732_uff_E=222.07	-7.6	7.86	4.181
GPR65_model1_444732_uff_E=222.07	-7.6	7.394	3.58
GPR65_model1_444732_uff_E=222.07	-7.5	35.924	32.687
GPR65_model1_444732_uff_E=222.07	-7.2	38.246	34.726
GPR65_model1_444732_uff_E=222.07	-7.1	37.814	33.483
GPR65_model1_444732_uff_E=222.07	-7.1	7.45	3.81
GPR65_model1_444732_uff_E=222.07	-7.1	7.643	4.599
P2RY8_model1_444732_uff_E=222.07	-6	0	0
P2RY8_model1_444732_uff_E=222.07	-6	28.395	26.279
P2RY8_model1_444732_uff_E=222.07	-5.8	7.211	4.081
P2RY8_model1_444732_uff_E=222.07	-5.6	28.644	26.739
P2RY8_model1_444732_uff_E=222.07	-5.5	6.972	3.735
P2RY8_model1_444732_uff_E=222.07	-5.5	30.862	27.286
P2RY8_model1_444732_uff_E=222.07	-5.4	28.504	26.443
P2RY8_model1_444732_uff_E=222.07	-5.4	4.839	2.953
P2RY8_model1_444732_uff_E=222.07	-5.4	27.52	26.171
